# Supplementary material for: Incidence and Outcome of Patients with Cardiogenic Shock and Detection of Herpes Simplex Virus in the Lower Respiratory Tract
Source: J Clin Med. 2022 Apr 22;11(9):2351. doi: 10.3390/jcm11092351 (PMC9105969; doi:10.3390/jcm11092351)
Supplement: Supplementary file 1 [file jcm-11-02351-s001.zip]

Archive with 1 entries (1 files):
- jcm-1646001-supplementary.pdf
